# Supplementary material for: 12-epi-Turpelline, a Novel C20 Diterpene Alkaloid Isolated from Zanba Stir-Fried Tiebangchui
Source: Molecules. 2026 Jan 29;31(3):479. doi: 10.3390/molecules31030479 (PMC12899062; doi:10.3390/molecules31030479)
Supplement: Supplementary file 1 [file molecules-31-00479-s001.zip]

Archive with 1 entries (1 files):
- molecules-4088640-supplementary.pdf
